# Supplementary material for: Cyclooxygenase-2 (COX-2) Expression in Equine Melanocytic Tumors
Source: Vet Sci. 2024 Feb 7;11(2):77. doi: 10.3390/vetsci11020077 (PMC10891553; doi:10.3390/vetsci11020077)
Supplement: Supplementary file 1 [file vetsci-11-00077-s001.zip]

Archive with 1 entries (1 files):
- vetsci-2839785-supplementary.pdf
